# Supplementary material for: Effects of Straw Management and Nitrogen Application Rate on Soil’s Physicochemical Properties and Rice Yield in Saline–Sodic Paddy Fields
Source: Plants (Basel). 2024 Dec 11;13(24):3475. doi: 10.3390/plants13243475 (PMC11728512; doi:10.3390/plants13243475)
Supplement: Supplementary file 1 [file plants-13-03475-s001.zip]

Archive with 1 entries (1 files):
- plants-3303856-supplementary.pdf
